# Supplementary material for: Comparison of Functional Outcomes between Supervised Rehabilitation and Telerehabilitation in Female Patients with Patellofemoral Pain Syndrome during the COVID-19 Pandemic
Source: Int J Environ Res Public Health. 2023 Jan 26;20(3):2233. doi: 10.3390/ijerph20032233 (PMC9915527; doi:10.3390/ijerph20032233)
Supplement: Supplementary file 1 [file ijerph-20-02233-s001.zip]

Archive with 1 entries (1 files):
- Stretcing & Exercise program_supplementary file.pdf
